# Supplementary material for: Selection of Optimal Palmer Predictors for Increasing the Predictability of the Danube Discharge: New Findings Based on Information Theory and Partial Wavelet Coherence Analysis
Source: Entropy (Basel). 2022 Sep 27;24(10):1375. doi: 10.3390/e24101375 (PMC9601209; doi:10.3390/e24101375)
Supplement: Supplementary file 1 [file entropy-24-01375-s001.zip]

Archive with 1 entries (1 files):
- entropy-1820471-supplementary.pdf
